# Supplementary material for: Synthesis of RuO2-Co3O4 Composite for Efficient Electrocatalytic Oxygen Evolution Reaction
Source: Nanomaterials (Basel). 2025 Sep 3;15(17):1356. doi: 10.3390/nano15171356 (PMC12429896; doi:10.3390/nano15171356)
Supplement: Supplementary file 1 [file nanomaterials-15-01356-s001.zip]

Archive with 1 entries (1 files):
- nanomaterials-3804530-supplementary.pdf
